# Supplementary material for: Synthesis and mechanistic investigations of pH-responsive cationic poly(aminoester)s
Source: Chem Sci. 2020 Feb 20;11(11):2951–66. doi: 10.1039/c9sc05267d (PMC8157522; doi:10.1039/c9sc05267d)
Supplement: SC-011-C9SC05267D-s002 [file SC-011-C9SC05267D-s002.cif]

# Electronic Supplementary Material (ESI) for Chemical Science.
# This journal is © The Royal Society of Chemistry 2020

####################################################################### 
# 
# This file contains crystal structure data downloaded from the 
# Cambridge Structural Database (CSD) hosted by the Cambridge 
# Crystallographic Data Centre (CCDC).
# 
# Full information about CCDC data access policies and citation 
# guidelines are available at http://www.ccdc.cam.ac.uk/access/V1 
# 
# Audit and citation data items may have been added by the CCDC. 
# Please retain this information to preserve the provenance of 
# this file and to allow appropriate attribution of the data. 
# 
#######################################################################

data_TRB_Dimer
_database_code_depnum_ccdc_archive 'CCDC 1960011'
loop_
_audit_author_name
_audit_author_address
'Andrey Rudenko'
;The Dow Chemical Compay
United States of America
;

_audit_update_record             
;
2019-10-17 deposited with the CCDC.	2020-02-04 downloaded from the CCDC.
;
_publcif_datablock.id            {5722391e-43e7-42a9-b361-58b87a21098f}

_audit_creation_method           SHELXL-2014/7
_shelx_SHELXL_version_number     2014/7
_chemical_name_systematic        ?
_chemical_name_common            ?
_chemical_melting_point          ?
_chemical_formula_moiety         'C8 H14 N2 O4'
_chemical_formula_sum            'C8 H14 N2 O4'
_chemical_formula_weight         202.21

loop_
_atom_type_symbol
_atom_type_description
_atom_type_scat_dispersion_real
_atom_type_scat_dispersion_imag
_atom_type_scat_source
C C 0.0033 0.0016 'International Tables Vol C Tables 4.2.6.8 and 6.1.1.4'
H H 0.0000 0.0000 'International Tables Vol C Tables 4.2.6.8 and 6.1.1.4'
N N 0.0061 0.0033 'International Tables Vol C Tables 4.2.6.8 and 6.1.1.4'
O O 0.0106 0.0060 'International Tables Vol C Tables 4.2.6.8 and 6.1.1.4'

_space_group_crystal_system      monoclinic
_space_group_IT_number           14
_space_group_name_H-M_alt        'P 21/c'
_space_group_name_Hall           '-P 2ybc'

_shelx_space_group_comment       
;
The symmetry employed for this shelxl refinement is uniquely defined
by the following loop, which should always be used as a source of
symmetry information in preference to the above space-group names.
They are only intended as comments.
;

loop_
_space_group_symop_operation_xyz
'x, y, z'
'-x, y+1/2, -z+1/2'
'-x, -y, -z'
'x, -y-1/2, z-1/2'

_cell_length_a                   5.6483(5)
_cell_length_b                   9.0345(7)
_cell_length_c                   9.1851(9)
_cell_angle_alpha                90
_cell_angle_beta                 103.599(4)
_cell_angle_gamma                90
_cell_volume                     455.57(7)
_cell_formula_units_Z            2
_cell_measurement_temperature    100(2)
_cell_measurement_reflns_used    3792
_cell_measurement_theta_min      3.21
_cell_measurement_theta_max      27.10

_exptl_crystal_description       Needle
_exptl_crystal_colour            Colorless
_exptl_crystal_density_meas      ?
_exptl_crystal_density_method    ?
_exptl_crystal_density_diffrn    1.474
_exptl_crystal_F_000             216
_exptl_transmission_factor_min   0.6918
_exptl_transmission_factor_max   0.7455
_exptl_crystal_size_max          0.091
_exptl_crystal_size_mid          0.089
_exptl_crystal_size_min          0.068
_exptl_absorpt_coefficient_mu    0.119
_shelx_estimated_absorpt_T_min   ?
_shelx_estimated_absorpt_T_max   ?
_exptl_absorpt_correction_type   multi-scan
_exptl_absorpt_correction_T_min  ?
_exptl_absorpt_correction_T_1max ?
_exptl_absorpt_process_details   'SADABS (Sheldick, 1996)'
_exptl_absorpt_special_details   ?
_diffrn_ambient_temperature      100(2)
_diffrn_radiation_wavelength     0.71073
_diffrn_radiation_type           MoK\a
_diffrn_source                   'sealed X-ray tube'
_diffrn_measurement_device_type  'Bruker D8 Venture Diffractometer'
_diffrn_measurement_method       OMEGA-PHI
_diffrn_detector_area_resol_mean ?
_diffrn_reflns_number            8400
_diffrn_reflns_av_unetI/netI     0.0133
_diffrn_reflns_av_R_equivalents  0.0235
_diffrn_reflns_limit_h_min       -7
_diffrn_reflns_limit_h_max       7
_diffrn_reflns_limit_k_min       -11
_diffrn_reflns_limit_k_max       11
_diffrn_reflns_limit_l_min       -11
_diffrn_reflns_limit_l_max       11
_diffrn_reflns_theta_min         3.208
_diffrn_reflns_theta_max         27.137
_diffrn_reflns_theta_full        25.242
_diffrn_measured_fraction_theta_max 1.000
_diffrn_measured_fraction_theta_full 1.000
_diffrn_reflns_Laue_measured_fraction_max 1.000
_diffrn_reflns_Laue_measured_fraction_full 1.000
_diffrn_reflns_point_group_measured_fraction_max 1.000
_diffrn_reflns_point_group_measured_fraction_full 1.000
_reflns_number_total             1012
_reflns_number_gt                902
_reflns_threshold_expression     'I > 2\s(I)'
_reflns_Friedel_coverage         0.000
_reflns_Friedel_fraction_max     .
_reflns_Friedel_fraction_full    .

_reflns_special_details          
;
 Reflections were merged by SHELXL according to the crystal
 class for the calculation of statistics and refinement.
 
 _reflns_Friedel_fraction is defined as the number of unique
 Friedel pairs measured divided by the number that would be
 possible theoretically, ignoring centric projections and
 systematic absences.
;

_computing_data_collection       'BRUKER APEX III'
_computing_cell_refinement       'BRUKER APEX III'
_computing_data_reduction        ?
_computing_structure_solution    ?
_computing_structure_refinement  'SHELXL-2014/7 (Sheldrick, 2014)'
_computing_molecular_graphics    ?
_computing_publication_material  ?
_refine_special_details          ?
_refine_ls_structure_factor_coef Fsqd
_refine_ls_matrix_type           full
_refine_ls_weighting_scheme      calc
_refine_ls_weighting_details     
'w=1/[\s^2^(Fo^2^)+(0.0523P)^2^+0.1576P] where P=(Fo^2^+2Fc^2^)/3'
_atom_sites_solution_primary     ?
_atom_sites_solution_secondary   ?
_atom_sites_solution_hydrogens   geom
_refine_ls_hydrogen_treatment    constr
_refine_ls_extinction_method     none
_refine_ls_extinction_coef       .
_refine_ls_number_reflns         1012
_refine_ls_number_parameters     65
_refine_ls_number_restraints     0
_refine_ls_R_factor_all          0.0376
_refine_ls_R_factor_gt           0.0329
_refine_ls_wR_factor_ref         0.0944
_refine_ls_wR_factor_gt          0.0896
_refine_ls_goodness_of_fit_ref   1.072
_refine_ls_restrained_S_all      1.072
_refine_ls_shift/su_max          0.000
_refine_ls_shift/su_mean         0.000

loop_
_atom_site_label
_atom_site_type_symbol
_atom_site_fract_x
_atom_site_fract_y
_atom_site_fract_z
_atom_site_U_iso_or_equiv
_atom_site_adp_type
_atom_site_occupancy
_atom_site_site_symmetry_order
_atom_site_calc_flag
_atom_site_refinement_flags_posn
_atom_site_refinement_flags_adp
_atom_site_refinement_flags_occupancy
_atom_site_disorder_assembly
_atom_site_disorder_group
O4 O 0.79005(14) 0.66043(9) 0.86837(9) 0.0187(2) Uani 1 1 d . . . . .
N1 N 0.46137(16) 0.51279(10) 0.84336(10) 0.0139(2) Uani 1 1 d . . . . .
C6 C 0.65242(19) 0.58518(11) 0.92547(12) 0.0142(3) Uani 1 1 d . . . . .
C9 C 0.29250(19) 0.42572(12) 0.90625(12) 0.0154(3) Uani 1 1 d . . . . .
H9A H 0.2874 0.3242 0.8651 0.019 Uiso 1 1 calc R U . . .
H9B H 0.1277 0.4687 0.8711 0.019 Uiso 1 1 calc R U . . .
C5 C 0.40039(19) 0.52948(12) 0.67957(11) 0.0161(3) Uani 1 1 d . . . . .
H5A H 0.3215 0.4379 0.6325 0.019 Uiso 1 1 calc R U . . .
H5B H 0.5514 0.5451 0.6446 0.019 Uiso 1 1 calc R U . . .
C4 C 0.2295(2) 0.66031(13) 0.63255(13) 0.0202(3) Uani 1 1 d . . . . .
H4A H 0.0657 0.6370 0.6477 0.024 Uiso 1 1 calc R U . . .
H4B H 0.2926 0.7487 0.6931 0.024 Uiso 1 1 calc R U . . .
O2 O 0.21653(17) 0.68771(11) 0.47856(10) 0.0295(3) Uani 1 1 d . . . . .
H2 H 0.0889 0.7353 0.4413 0.044 Uiso 1 1 calc R U . . .

loop_
_atom_site_aniso_label
_atom_site_aniso_U_11
_atom_site_aniso_U_22
_atom_site_aniso_U_33
_atom_site_aniso_U_23
_atom_site_aniso_U_13
_atom_site_aniso_U_12
O4 0.0184(4) 0.0216(4) 0.0166(4) 0.0018(3) 0.0054(3) -0.0041(3)
N1 0.0158(5) 0.0151(4) 0.0109(4) 0.0007(3) 0.0033(3) 0.0000(3)
C6 0.0154(5) 0.0128(5) 0.0145(5) 0.0006(4) 0.0040(4) 0.0025(4)
C9 0.0151(5) 0.0171(5) 0.0140(5) 0.0004(4) 0.0030(4) -0.0022(4)
C5 0.0183(5) 0.0185(5) 0.0111(5) 0.0007(4) 0.0030(4) 0.0007(4)
C4 0.0213(6) 0.0250(6) 0.0150(5) 0.0056(4) 0.0060(4) 0.0050(4)
O2 0.0283(5) 0.0442(6) 0.0176(5) 0.0129(4) 0.0083(4) 0.0147(4)

_geom_special_details            
;
 All esds (except the esd in the dihedral angle between two l.s. planes)
 are estimated using the full covariance matrix.  The cell esds are taken
 into account individually in the estimation of esds in distances, angles
 and torsion angles; correlations between esds in cell parameters are only
 used when they are defined by crystal symmetry.  An approximate (isotropic)
 treatment of cell esds is used for estimating esds involving l.s. planes.
;

loop_
_geom_bond_atom_site_label_1
_geom_bond_atom_site_label_2
_geom_bond_distance
_geom_bond_site_symmetry_2
_geom_bond_publ_flag
O4 C6 1.2383(13) . ?
N1 C6 1.3335(14) . ?
N1 C9 1.4565(14) . ?
N1 C5 1.4701(13) . ?
C6 C9 1.5065(14) 3_667 ?
C9 C6 1.5064(14) 3_667 ?
C9 H9A 0.9900 . ?
C9 H9B 0.9900 . ?
C5 C4 1.5231(15) . ?
C5 H5A 0.9900 . ?
C5 H5B 0.9900 . ?
C4 O2 1.4208(13) . ?
C4 H4A 0.9900 . ?
C4 H4B 0.9900 . ?
O2 H2 0.8400 . ?

loop_
_geom_angle_atom_site_label_1
_geom_angle_atom_site_label_2
_geom_angle_atom_site_label_3
_geom_angle
_geom_angle_site_symmetry_1
_geom_angle_site_symmetry_3
_geom_angle_publ_flag
C6 N1 C9 123.98(9) . . ?
C6 N1 C5 119.49(9) . . ?
C9 N1 C5 116.33(9) . . ?
O4 C6 N1 122.34(10) . . ?
O4 C6 C9 118.14(9) . 3_667 ?
N1 C6 C9 119.52(9) . 3_667 ?
N1 C9 C6 116.47(9) . 3_667 ?
N1 C9 H9A 108.2 . . ?
C6 C9 H9A 108.2 3_667 . ?
N1 C9 H9B 108.2 . . ?
C6 C9 H9B 108.2 3_667 . ?
H9A C9 H9B 107.3 . . ?
N1 C5 C4 110.49(8) . . ?
N1 C5 H5A 109.6 . . ?
C4 C5 H5A 109.6 . . ?
N1 C5 H5B 109.6 . . ?
C4 C5 H5B 109.6 . . ?
H5A C5 H5B 108.1 . . ?
O2 C4 C5 107.35(9) . . ?
O2 C4 H4A 110.2 . . ?
C5 C4 H4A 110.2 . . ?
O2 C4 H4B 110.2 . . ?
C5 C4 H4B 110.2 . . ?
H4A C4 H4B 108.5 . . ?
C4 O2 H2 109.5 . . ?

_refine_diff_density_max         0.329
_refine_diff_density_min         -0.163
_refine_diff_density_rms         0.045

_shelx_res_file                  
;

    mo_TRB_1216_Crystal_1_0ma_a.res created by SHELXL-2014/7

TITL mo_TRB_1216_Crystal_1_0ma_a.res in P2(1)/c
CELL  0.71073   5.6483   9.0345   9.1851   90.000  103.599   90.000
ZERR    2.000   0.0005   0.0007   0.0009    0.000    0.004    0.000
LATT 1
SYMM -X, 1/2+Y, 1/2-Z
SFAC C  H  N  O
UNIT 16  28  4  8
REM Old TITL mo_TRB_1216_Crystal_1_0ma in P2(1)/c
REM SHELXT solution in P2(1)/c
REM R1 0.122,  Rweak 0.003,  Alpha 0.014,  Orientation as input
REM Formula found by SHELXT:  C4 N2 O
L.S. 50
ACTA
BOND $H
FMAP 2
PLAN 5
TEMP -193.110
WGHT    0.052300    0.157600
FVAR       1.41272
O4    4    0.790051    0.660433    0.868374    11.00000    0.01845    0.02161 =
         0.01660    0.00179    0.00536   -0.00409
N1    3    0.461368    0.512795    0.843359    11.00000    0.01579    0.01507 =
         0.01090    0.00070    0.00327    0.00003
C6    1    0.652418    0.585180    0.925469    11.00000    0.01544    0.01279 =
         0.01447    0.00056    0.00398    0.00247
C9    1    0.292504    0.425716    0.906254    11.00000    0.01511    0.01706 =
         0.01396    0.00044    0.00299   -0.00220
AFIX  23
H9A   2    0.287392    0.324189    0.865074    11.00000   -1.20000
H9B   2    0.127710    0.468692    0.871087    11.00000   -1.20000
AFIX   0
C5    1    0.400394    0.529484    0.679567    11.00000    0.01835    0.01850 =
         0.01115    0.00074    0.00303    0.00071
AFIX  23
H5A   2    0.321500    0.437878    0.632454    11.00000   -1.20000
H5B   2    0.551430    0.545084    0.644551    11.00000   -1.20000
AFIX   0
C4    1    0.229454    0.660315    0.632551    11.00000    0.02132    0.02500 =
         0.01502    0.00560    0.00604    0.00499
AFIX  23
H4A   2    0.065671    0.636995    0.647702    11.00000   -1.20000
H4B   2    0.292552    0.748671    0.693075    11.00000   -1.20000
AFIX   0
O2    4    0.216526    0.687709    0.478558    11.00000    0.02828    0.04417 =
         0.01755    0.01289    0.00828    0.01471
AFIX 147
H2    2    0.088910    0.735295    0.441274    11.00000   -1.50000
AFIX   0
HKLF 4

REM  mo_TRB_1216_Crystal_1_0ma_a.res in P2(1)/c
REM R1 =  0.0329 for     902 Fo > 4sig(Fo)  and  0.0376 for all    1012 data
REM     65 parameters refined using      0 restraints

END

WGHT      0.0520      0.1577

REM Highest difference peak  0.329,  deepest hole -0.163,  1-sigma level  0.045
Q1    1   0.6727  0.5753  1.0080  11.00000  0.05    0.33
Q2    1   0.3120  0.5972  0.6601  11.00000  0.05    0.32
Q3    1   0.4214  0.5225  0.7651  11.00000  0.05    0.29
Q4    1   0.5680  0.5331  0.8796  11.00000  0.05    0.24
Q5    1   0.3772  0.4700  0.8765  11.00000  0.05    0.22
;
_shelx_res_checksum              57706
